# Supplementary material for: Heterogeneity in Response to MCT and Psychoeducation: A Feasibility Study Using Latent Class Mixed Models in First-Episode Psychosis
Source: Healthcare (Basel). 2022 Oct 28;10(11):2155. doi: 10.3390/healthcare10112155 (PMC9691095; doi:10.3390/healthcare10112155)
Supplement: Supplementary file 1 [file healthcare-10-02155-s001.zip]

Archive with 1 entries (1 files):
- healthcare-1935267-supplementary.pdf
